# Supplementary material for: Depression and 24 gastrointestinal diseases: a Mendelian randomization study
Source: Transl Psychiatry. 2023 May 4;13:146. doi: 10.1038/s41398-023-02459-6 (PMC10160129; doi:10.1038/s41398-023-02459-6)
Supplement: Supplementary file 1 — Table S1 [file 41398_2023_2459_MOESM1_ESM.xlsx]

## Sheet: Table S1
	Table S1. Information of included studies and consortia.
	Exposure/Mediator/Outcome	Consortium/First author	Participants	Web source/Pubmed ID
	Depression	Howard DM	246,363 cases and 561,190 controls	30718901
	Body mass index	Pulit SL	806,834 European-ancestry individuals	30239722
	Type 2 Diabetes Mellitus	Vujkovic M	148,726 European-ancestry cases and 965,732 European-ancestry controls	32541925
	Smoke initiation	GWAS and Sequencing Consortium of Alcohol and Nicotine use (GSCAN)	632,802 European-ancestry individuals	https://conservancy.umn.edu/handle/11299/201564
	Gatrointestinal diseases	The Finngen study	-	https://www.finngen.fi/fi
	Gatrointestinal diseases	The UK Biobank study	-	https://www.leelabsg.org/resources
	Irritable bowel syndrome	Genetic Epidemiology Research on Aging (GERA)	3,117 European-ancestry cases and 53,520 European-ancestry controls	http://cg.bsc.es/gera_summary_stats/
	Crohn's disease	The International Inflammatory Bowel Disease Genetics Consortium (IIBDGC)	5,956 European-ancestry cases and 14,927 European-ancestry controls	26192919
	Ulcerative colitis	The International Inflammatory Bowel Disease Genetics Consortium (IIBDGC)	6,968 European-ancestry cases and 20,464 European-ancestry controls	26192919
