# Supplementary material for: Depression and 24 gastrointestinal diseases: a Mendelian randomization study
Source: Transl Psychiatry. 2023 May 4;13:146. doi: 10.1038/s41398-023-02459-6 (PMC10160129; doi:10.1038/s41398-023-02459-6)
Supplement: Supplementary file 2 — Table S2 [file 41398_2023_2459_MOESM2_ESM.xlsx]

## Sheet: Table S2
	Table S2. Single nucleotide polymorphisms used as instrumental variables for smoking and alcohol consumption
	Exposure	SNP	EA	NEA	EAF	Beta	SE	P value
	Depression	rs301799	T	C	0.5694	-0.025	0.0035	1.356e-12
	Depression	rs1002656	T	C	0.7033	-0.0266	0.0038	3.739e-12
	Depression	rs1466887	T	C	0.5511	-0.0199	0.0036	4.118e-08
	Depression	rs11579246	A	G	0.9067	0.0381	0.0061	5.706e-10
	Depression	rs1890946	T	C	0.4671	-0.0235	0.0035	2.68e-11
	Depression	rs10789214	T	C	0.5661	0.0193	0.0035	4.442e-08
	Depression	rs2568958	A	G	0.6156	0.0373	0.0036	8.473e-25
	Depression	rs113188507	A	G	0.2838	0.0221	0.0039	1.871e-08
	Depression	rs10913112	T	C	0.3767	-0.0264	0.0036	3.4e-13
	Depression	rs72710803	A	C	0.9121	-0.041	0.0062	5.289e-11
	Depression	rs169235	A	G	0.753	-0.0229	0.0041	2.976e-08
	Depression	rs17641524	T	C	0.2091	-0.032	0.0043	1.522e-13
	Depression	rs12052908	A	T	0.5325	-0.022	0.0035	4.436e-10
	Depression	rs1568452	T	C	0.3851	0.0248	0.0036	8.118e-12
	Depression	rs7585722	T	C	0.8458	-0.0269	0.0048	2.675e-08
	Depression	rs1226412	T	C	0.7917	0.0256	0.0043	3.459e-09
	Depression	rs62188629	A	G	0.3136	0.0236	0.0038	7.127e-10
	Depression	rs4346585	T	C	0.696	-0.0236	0.0038	7.127e-10
	Depression	rs13084037	A	G	0.774	-0.0245	0.0042	7.084e-09
	Depression	rs7624336	T	G	0.2087	0.0238	0.0043	3.957e-08
	Depression	rs141954845	A	G	0.388	0.0229	0.0037	8.145e-10
	Depression	rs6783233	T	C	0.2833	0.0218	0.0039	2.903e-08
	Depression	rs1095626	T	C	0.5799	-0.0264	0.0035	7.131e-14
	Depression	rs7685686	A	G	0.5753	0.0202	0.0036	2.571e-08
	Depression	rs34937911	T	C	0.8838	0.0304	0.0055	4.13e-08
	Depression	rs45510091	A	G	0.9472	0.0448	0.008	1.826e-08
	Depression	rs35553410	T	C	0.7462	-0.0244	0.004	1.417e-09
	Depression	rs7659414	A	C	0.5782	-0.0201	0.0035	1.204e-08
	Depression	rs60157091	T	C	0.515	0.02	0.0035	1.421e-08
	Depression	rs3099439	T	C	0.5288	-0.0276	0.0035	5.049e-15
	Depression	rs10061069	C	G	0.2212	-0.0275	0.0042	8.152e-11
	Depression	rs30266	A	G	0.3296	0.0308	0.0037	1.445e-16
	Depression	rs11135349	A	C	0.4713	-0.0295	0.0035	6.042e-17
	Depression	rs200949	A	G	0.8744	0.048	0.0053	2.525e-19
	Depression	rs9363467	T	C	0.6035	0.0237	0.0036	6.437e-11
	Depression	rs7758630	A	T	0.4051	-0.0225	0.0036	5.56e-10
	Depression	rs1933802	C	G	0.4536	-0.0223	0.0035	2.567e-10
	Depression	rs2876520	C	G	0.5271	-0.023	0.0036	2.294e-10
	Depression	rs725616	T	C	0.3644	0.0204	0.0036	1.871e-08
	Depression	rs2029865	A	T	0.4534	-0.0201	0.0035	1.204e-08
	Depression	rs3823624	T	C	0.8067	0.0272	0.0045	1.992e-09
	Depression	rs2043539	A	G	0.4177	0.0273	0.0035	9.893e-15
	Depression	rs2247523	C	G	0.5319	-0.0207	0.0035	4.377e-09
	Depression	rs16887442	T	C	0.4347	0.0203	0.0035	8.621e-09
	Depression	rs58104186	A	G	0.4689	0.0237	0.0035	1.819e-11
	Depression	rs7807677	T	C	0.5505	0.0237	0.0035	1.819e-11
	Depression	rs7837935	T	G	0.1522	-0.0292	0.0049	3.343e-09
	Depression	rs67436663	C	G	0.2402	-0.0259	0.0042	9.374e-10
	Depression	rs1354115	A	C	0.6243	0.021	0.0036	7.084e-09
	Depression	rs1982277	T	C	0.7594	0.0279	0.0041	1.447e-11
	Depression	rs263645	A	T	0.5438	0.0221	0.0035	3.699e-10
	Depression	rs3793577	A	G	0.4665	-0.0229	0.0035	8.411e-11
	Depression	rs59283172	A	G	0.1069	-0.0329	0.0057	1.016e-08
	Depression	rs7030813	T	C	0.3736	0.0253	0.0036	3.074e-12
	Depression	rs10817969	T	G	0.7173	0.0261	0.0039	3.108e-11
	Depression	rs913930	A	G	0.6433	-0.0208	0.0037	2.421e-08
	Depression	rs2670139	T	C	0.7609	-0.0266	0.0041	1.207e-10
	Depression	rs997934	T	C	0.3795	0.0198	0.0036	4.812e-08
	Depression	rs1021363	A	G	0.3547	0.0303	0.0037	4.406e-16
	Depression	rs1448938	A	G	0.4171	0.0214	0.0035	1.297e-09
	Depression	rs2509805	T	C	0.3209	0.022	0.0038	9.17e-09
	Depression	rs198457	T	C	0.1925	-0.0292	0.0046	2.986e-10
	Depression	rs58621819	A	T	0.7903	-0.0245	0.0043	1.565e-08
	Depression	rs7117514	A	G	0.5417	-0.0204	0.0035	7.286e-09
	Depression	rs7932640	T	C	0.4417	0.0281	0.0035	1.62e-15
	Depression	rs61902811	A	G	0.3682	-0.0257	0.0036	1.395e-12
	Depression	rs2187490	T	G	0.9106	-0.0338	0.0061	3.824e-08
	Depression	rs57344483	A	G	0.9259	-0.038	0.0068	1.818e-08
	Depression	rs78337797	T	G	0.8781	0.0306	0.0055	3.365e-08
	Depression	rs56314503	T	G	0.7487	-0.0254	0.004	2.945e-10
	Depression	rs10774600	T	C	0.1656	-0.0267	0.0048	3.387e-08
	Depression	rs3213572	A	G	0.4745	0.0217	0.0035	7.612e-10
	Depression	rs1409379	T	C	0.7641	0.0249	0.0041	1.671e-09
	Depression	rs1343605	A	C	0.384	0.0313	0.0036	6.229e-18
	Depression	rs9592461	A	G	0.4874	0.0216	0.0035	9.1e-10
	Depression	rs9545360	A	C	0.1807	-0.0271	0.0046	5.021e-09
	Depression	rs4772087	T	C	0.3732	0.0227	0.0036	3.911e-10
	Depression	rs61990288	A	G	0.5083	-0.026	0.0035	1.681e-13
	Depression	rs1956373	T	G	0.7436	-0.0226	0.004	2.059e-08
	Depression	rs1152578	T	C	0.4357	-0.0218	0.0035	6.363e-10
	Depression	rs1045430	T	G	0.4792	-0.0253	0.0035	7.308e-13
	Depression	rs10149470	A	G	0.4869	-0.0267	0.0035	3.718e-14
	Depression	rs8037355	T	C	0.5556	-0.0233	0.0035	3.936e-11
	Depression	rs34488670	T	C	0.7887	-0.0252	0.0043	6.033e-09
	Depression	rs7193263	A	G	0.6679	-0.0239	0.0038	4.331e-10
	Depression	rs7198928	T	C	0.6159	0.0239	0.0036	4.447e-11
	Depression	rs7200826	T	C	0.2551	0.028	0.004	3.739e-12
	Depression	rs56887639	A	G	0.7264	-0.0278	0.0039	1.506e-12
	Depression	rs12923444	A	C	0.5625	-0.0214	0.0035	1.297e-09
	Depression	rs75581564	A	G	0.1165	0.0301	0.0054	3.172e-08
	Depression	rs12967855	A	G	0.3295	0.0265	0.0037	1.18e-12
	Depression	rs7227069	A	G	0.4326	0.0238	0.0035	1.497e-11
	Depression	rs12967143	C	G	0.6984	-0.0312	0.0038	3.699e-16
	Depression	rs7241572	A	G	0.201	0.028	0.0044	2.698e-10
	Depression	rs33431	T	C	0.6144	0.0198	0.0036	4.812e-08
	Depression	rs143186028	T	G	0.1778	0.0277	0.0046	2.288e-09
	Depression	rs12624433	A	G	0.2584	0.0233	0.004	7.441e-09
	Depression	rs5995992	T	C	0.7155	-0.0266	0.0039	1.3e-11
	Chr, chromosome; EA, effect allele; EAF, effect allele frequency; NEA, non-effect allele; SE, standard error.
