# Supplementary material for: Depression and 24 gastrointestinal diseases: a Mendelian randomization study
Source: Transl Psychiatry. 2023 May 4;13:146. doi: 10.1038/s41398-023-02459-6 (PMC10160129; doi:10.1038/s41398-023-02459-6)
Supplement: Supplementary file 3 — Table S3 [file 41398_2023_2459_MOESM3_ESM.xlsx]

## Sheet: Table S3
	Table S3. Definition of gastrointestinal diseases in UK Biobank and FinnGen
	Gastrointestinal diseases	UK Biobank				FinnGen
		Cases/Controls	ICD-9 codes	ICD-10 codes		Cases/Controls	ICD-8 codes	ICD-9 codes	ICD-10 codes
	Gastroesophageal reflux	14,223/369,275		K21, K21.9		19,912/265,354		5301A	K21
	Esophageal cancer	720/393,372	150, 150.5	C15.0, C15.1, C15.2, C15.3, C15.4, C15.5, C15.8, C15.9, D00.1		410/308,744	150	150	C15
	Gastric ulcer	4,109/401,525	531.1, 531.5, 531.7, 531.9	K25.1, K25.3, K25.5, K25.7, K25.9		4,542/265,354		531	K25
	Duodenal ulcer	3,002/401,525	532.1, 532.3, 532.5, 532.7, 532.9	K26.1, K26.3, K26.5, K26.7, K26.9		2,711/265,354		532	K26
	Acute gastritis	1,184/378,124	535	K29.0, K29.1		1,864/265,354	53500, 53501, 53502	535.0	K29.0, K29.1
	Chronic gastritis	370/378,124	535.1	K29.4		7,605/265,354	53503	535.1, 535.4	K29.3, K29.4, K29.5
	Gastric cancer	554/393,372	151.9	C16.0, C16.1, C16.2, C16.3, C16.4, C16.5, C16.6, C16.8, C16.9, D00.2		1,054/308,100	151	151	C16
	Irritable bowel syndrome	5,548/334,783	564.1	K58.0, K58.9		7,053/253,186	56419	564.1	K58
	Celiac disease	1,855/334,783	579.0, 579.1	K90.0, K90.1		2,953/296,917		5790A	K90.0
	Ulcerative colitis	3,195/334,783	556.9	K51.0, K51.1, K51.2, K51.3, K51.4, K51.5, K51.8, K51.9		6,607/296,008	5631, 569	556	K51
	Crohn's disease	1,743/334,783	555.0, 555.1, 555.2, 555.9	K50.0, K50.1, K50.8, K50.9		3,147/296,008	5630	555	K50
	Diverticular disease	27,311/334,783	562.0, 562.1	K57.0, K57.1, K57.2, K57.3, K57.4, K57.5, K57.8, K57.9		22,754/253,186	562	562	K57
	Colorectal cancer	4,562/382,756	153.0, 153.2, 153.3, 153.4, 153.6, 153.7, 153.9, 154.0, 154.1, 154.2, 154.3, 159.0	C18.0, C18.1, C18.2, C18.3, C18.4, C18.5, C18.6, C18.7, C18.8, C18.9, C19, C20, C21.0, C21.1, C21.8, C26.0, D01.0, D01.2, D01.3		4,957/304,197	153, 1540,1541	153, 154	C18, C19, C20
	Non-alcoholic fatty liver disease	1,664/400,055	571.5, 571.8, 571.9	K74.0, K74.1, K74.2, K76.0		1,578/307,576			K76.0
	Alcoholic liver disease	802/379,355	571.0, 571.1, 571.2, 571.3	K70.0, K70.1, K70.2, K70.3, K70.9		2,153/301,014	5710	571.0, 571.1, 571.2, 571.3	K70
	Cirrhosis	2,895/400,055	571.6	K74.3, K74.4, K74.5		3,009/306,145	5719	571.5, 571.6	K74
	Liver cancer	196/393,372	155.1	C22.0, C22.1, C22.2, C22.3, C22.4, C22.7, C22.9, D01.5		518/308,636	155	155	C22
	Cholangitis	477/391,307	576.1	K83.0		1,231/273,442	57504, 57505	576.1	K83.0
	Cholelithiasis	2,761/391,307	574.0, 574.1, 574.2	K80.0, K80.1, K80.2, K80.3, K80.4, K80.8		3,132/273,442	574	574	K80
	Chlocystitis	13,777/391,307	575.0, 575.1	K81.0, K81.1, K81.8, K81.9		28,733/273,442	57500,57501, 57502, 57503	575.0, 575.1	K81
	Acute pancreatitis	1,986/406,271	577	K85		4,648/273,442	5770	577.0	K85
	Chronic pancreatitis	514/406,271	577.1	K86.0, K86.1		2,659/273,442	5771	577.1	K86.0, K86.1
	Pancreatic cancer	589/393,372	157.0, 157.4, 157.9	C25.0, C25.1, C25.2, C25.3, C25.4, C25.7, C25.8, C25.9		1,054/308,100	157	157	C25
	Acute appendicitis	2,608/405,552	540.0, 540.1, 540.9	K35.0, K35.1, K35.9		22,753/284,597	540	540	K35
	ICD, International Classification of Diseases
