# Supplementary material for: Depression and 24 gastrointestinal diseases: a Mendelian randomization study
Source: Transl Psychiatry. 2023 May 4;13:146. doi: 10.1038/s41398-023-02459-6 (PMC10160129; doi:10.1038/s41398-023-02459-6)
Supplement: Supplementary file 4 — Table S4 [file 41398_2023_2459_MOESM4_ESM.xlsx]

## Sheet: Table S4
	Table S4. False discovery rate adjusted p values for all tested associations
	Gastrointestinal diseases	Depression
		Original P value	Benjamini-Hochberg adjusted P value	Significant using an FDR of 0.05?
	Gastroesophageal reflux	2.43042e-16	2.916e-15	Yes
	Esophageal cancer	0.999521	0.9995	No
	Gastric ulcer	2.97317e-05	0.000142704	Yes
	Duodenal ulcer	0.000489023	0.00167657	Yes
	Acute gastritis	0.439306	0.585733	No
	Chronic gastritis	0.000329858	0.0013196	Yes
	Gastric cancer	0.78736	0.837704	No
	Irritable bowel syndrome	1.42431e-16	2.916e-15	Yes
	Celiac disease	0.137937	0.2364	No
	Diverticular disease	2.89272e-10	2.3144e-09	Yes
	Crohn's disease	0.39154	0.552706	No
	Ulcerative colitis	0.00347932	0.00927733	Yes
	Colorectal cancer	0.584874	0.70188	No
	Non-alcoholic fatty liver disease	0.00175254	0.005259	Yes
	Alcoholic liver disease	0.00395213	0.0094848	Yes
	Cirrhosis	0.0593093	0.109495	No
	Liver cancer	0.802843	0.837704	No
	Cholangitis	0.797116	0.837704	No
	Cholecystitis	0.253491	0.38025	No
	Cholelithiasis	6.67346e-07	4.0038e-06	Yes
	Acute pancreatitis	0.010518	0.02104	Yes
	Chronic pancreatitis	0.0103923	0.02104	Yes
	Pancreatic cancer	0.208332	0.33328	No
	Acute appendicitis	0.568299	0.70188	No
