# Supplementary material for: Depression and 24 gastrointestinal diseases: a Mendelian randomization study
Source: Transl Psychiatry. 2023 May 4;13:146. doi: 10.1038/s41398-023-02459-6 (PMC10160129; doi:10.1038/s41398-023-02459-6)
Supplement: Supplementary file 5 — Table S5 [file 41398_2023_2459_MOESM5_ESM.xlsx]

## Sheet: Table S5
	Table S5.Estimates of genetical liability to depression on gastrointestinal disease in univariable Mendelian randomization*
	Disease	Source	Number of used SNPs	IVW			Weighted median		MR-Egger			MR-PRESSO†
				Cochran's Q P value	OR (95%CI)	P value	OR (95%CI)	P value	OR (95%CI)	P value	P intercept	Outliers	OR (95%CI)	P value
	Gastroesophageal reflux	UK Biobank	85	0.179694	1.45 (1.28, 1.64)	1.82528e-09	1.46 (1.23, 1.73)	1.48113e-05	1.27 (0.64, 2.53)	0.502847	0.699848	NA	NA	NA
	Gastroesophageal reflux	FinnGen	84	0.0832985	1.37 (1.23, 1.53)	1.96679e-08	1.42 (1.22, 1.65)	3.43759e-06	1.14 (0.60, 2.19)	0.690086	0.580295	1	NA	NA
	Gastroesophageal reflux	Meta-analysis	-	-	1.40 (1.30, 1.52)	2.43042e-16	1.44 (1.28, 1.61)	2.22016e-10	1.20 (0.75, 1.93)	0.451572	-	NA	NA	NA
	Esophageal cancer	UK Biobank	85	0.177728	1.46 (0.86, 2.46)	0.158267	1.92 (0.91, 4.08)	0.0887898	0.13 (0.01, 2.48)	0.178804	0.106435	NA	NA	NA
	Esophageal cancer	FinnGen	84	0.39859	0.54 (0.27, 1.05)	0.0690132	0.50 (0.19, 1.35)	0.17228	1.49 (0.03, 81.11)	0.844568	0.610782	NA	NA	NA
	Esophageal cancer	Meta-analysis	-	-	1.00 (0.66, 1.51)	0.999521	1.17 (0.65, 2.13)	0.599648	0.31 (0.03, 3.29)	0.329447	-	NA	NA	NA
	Gastric ulcer	UK Biobank	85	0.875159	1.27 (1.05, 1.53)	0.0131569	1.50 (1.13, 2.00)	0.00528307	0.87 (0.27, 2.82)	0.821979	0.529041	NA	NA	NA
	Gastric ulcer	FinnGen	84	0.446882	1.43 (1.17, 1.76)	0.000518797	1.30 (0.98, 1.73)	0.0713983	1.38 (0.41, 4.62)	0.603282	0.94987	NA	NA	NA
	Gastric ulcer	Meta-analysis	-	-	1.34 (1.17, 1.54)	2.97317e-05	1.40 (1.14, 1.71)	0.00117658	1.09 (0.47, 2.53)	0.840636	-	NA	NA	NA
	Duodenal ulcer	UK Biobank	85	0.442773	1.43 (1.12, 1.83)	0.00376236	1.44 (1.01, 2.05)	0.0460928	0.75 (0.19, 2.98)	0.680448	0.351203	NA	NA	NA
	Duodenal ulcer	FinnGen	84	0.457027	1.31 (1.01, 1.70)	0.0450257	1.29 (0.87, 1.92)	0.206165	0.56 (0.12, 2.61)	0.461171	0.276296	NA	NA	NA
	Duodenal ulcer	Meta-analysis	-	-	1.37 (1.15, 1.64)	0.000489023	1.37 (1.05, 1.79)	0.0198934	0.66 (0.23, 1.84)	0.422571	-	NA	NA	NA
	Acute gastritis	UK Biobank	85	0.86305	1.21 (0.86, 1.72)	0.274471	1.23 (0.72, 2.11)	0.453147	2.94 (0.33, 25.73)	0.333707	0.420604	NA	NA	NA
	Acute gastritis	FinnGen	84	0.79987	1.01 (0.76, 1.36)	0.923693	0.95 (0.62, 1.47)	0.826457	0.17 (0.03, 1.10)	0.06652	0.0606542	NA	NA	NA
	Acute gastritis	Meta-analysis	-	-	1.09 (0.87, 1.37)	0.439306	1.05 (0.75, 1.48)	0.764952	0.57 (0.14, 2.32)	0.430854	-	NA	NA	NA
	Chronic gastritis	UK Biobank	85	0.783802	0.65 (0.34, 1.22)	0.17988	0.50 (0.18, 1.38)	0.179296	0.12 (0.00, 5.96)	0.294238	0.398959	NA	NA	NA
	Chronic gastritis	FinnGen	84	0.0405862	1.45 (1.22, 1.74)	4.03139e-05	1.68 (1.33, 2.11)	1.06093e-05	1.60 (0.56, 4.64)	0.384693	0.854335	1	NA	NA
	Chronic gastritis	Meta-analysis	-	-	1.37 (1.15, 1.63)	0.000329858	1.58 (1.26, 1.98)	6.31071e-05	1.34 (0.48, 3.73)	0.57285	-	NA	NA	NA
	Gastric cancer	UK Biobank	85	0.568118	0.67 (0.39, 1.16)	0.155657	1.09 (0.48, 2.48)	0.844174	1.51 (0.06, 35.62)	0.799837	0.612885	NA	NA	NA
	Gastric cancer	FinnGen	84	0.61322	1.16 (0.77, 1.73)	0.475942	0.99 (0.54, 1.81)	0.970764	0.27 (0.02, 3.17)	0.303845	0.245682	NA	NA	NA
	Gastric cancer	Meta-analysis	-	-	0.96 (0.69, 1.32)	0.78736	1.02 (0.63, 1.66)	0.930896	0.52 (0.08, 3.60)	0.50751	-	NA	NA	NA
	Irritable bowel syndrome	UK Biobank	85	0.0597657	1.54 (1.26, 1.88)	2.64733e-05	1.38 (1.04, 1.83)	0.0233128	1.61 (0.51, 5.06)	0.418439	0.937167	NA	NA	NA
	Irritable bowel syndrome	FinnGen	84	0.771673	1.49 (1.28, 1.74)	2.92407e-07	1.59 (1.26, 2.00)	8.49284e-05	1.83 (0.70, 4.78)	0.22013	0.671181	NA	NA	NA
	Irritable bowel syndrome	GERA	90	0.268864	1.89 (1.48, 2.39)	1.97882e-07	1.91 (1.37, 2.67)	0.000123269	2.10 (0.49, 9.07)	0.323189	0.88436	NA	NA	NA
	Irritable bowel syndrome	Meta-analysis	-	-	1.58 (1.42, 1.76)	1.42431e-16	1.59 (1.36, 1.85)	8.53702e-09	1.80 (0.93, 3.48)	0.0786101	-	NA	NA	NA
	Celiac disease	UK Biobank	85	3.36007e-78	0.73 (0.32, 1.65)	0.443485	1.22 (0.77, 1.94)	0.396467	0.00 (0.00, 0.02)	0.000292624	0.771682	NA	NA	NA
	Celiac disease	FinnGen	84	7.0191e-150	0.56 (0.24, 1.31)	0.179887	1.05 (0.72, 1.52)	0.80836	0.00 (0.00, 0.01)	5.04839e-05	0.00010212	1	1.02 (0.79, 1.32)	0.861366
	Celiac disease	Meta-analysis	-	-	0.64 (0.36, 1.15)	0.137937	1.11 (0.83, 1.49)	0.470285	0.00 (0.00, 0.00)	1.18715e-08	-	NA	NA	NA
	Diverticular disease	UK Biobank	85	2.29563e-05	1.29 (1.15, 1.45)	1.06186e-05	1.27 (1.11, 1.45)	0.000452225	0.64 (0.34, 1.21)	0.170466	0.0298439	1	NA	NA
	Diverticular disease	FinnGen	84	0.000103914	1.33 (1.18, 1.51)	6.02361e-06	1.25 (1.08, 1.46)	0.00382927	1.48 (0.70, 3.11)	0.303446	0.78195	1	NA	NA
	Diverticular disease	Meta-analysis	-	-	1.31 (1.21, 1.43)	2.89272e-10	1.26 (1.14, 1.39)	5.50325e-06	0.91 (0.56, 1.48)	0.706399	-	NA	NA	NA
	Crohn's disease	UK Biobank	85	0.0402831	0.97 (0.68, 1.39)	0.867523	0.98 (0.62, 1.55)	0.920509	0.37 (0.05, 2.85)	0.344521	0.352006	2	1.00 (0.78, 1.28)	0.990902
	Crohn's disease	FinnGen	84	0.061544	1.23 (0.94, 1.61)	0.127298	1.33 (0.94, 1.87)	0.103091	0.46 (0.10, 2.26)	0.344214	0.222913	NA	NA	NA
	Crohn's disease	IIBDGC	90	1.1385e-05	1.00 (0.77, 1.30)	0.988405	0.96 (0.71, 1.31)	0.805186	0.50 (0.10, 2.39)	0.388104	0.382642	NA	NA	NA
	Crohn's disease	Meta-analysis	-	-	1.08 (0.91, 1.27)	0.39154	1.08 (0.88, 1.33)	0.442398	0.45 (0.17, 1.21)	0.113228	-	NA	NA	NA
	Ulcerative colitis	UK Biobank	85	0.00940494	1.18 (0.90, 1.56)	0.234608	1.36 (0.95, 1.93)	0.0909303	1.87 (0.38, 9.12)	0.439671	0.565359	1	NA	NA
	Ulcerative colitis	FinnGen	84	0.0770129	1.24 (1.03, 1.49)	0.0220466	1.23 (0.97, 1.55)	0.0847398	2.22 (0.74, 6.63)	0.156544	0.293429	NA	NA	NA
	Ulcerative colitis	IIBDGC	90	0.0856098	1.16 (0.95, 1.42)	0.145557	1.22 (0.92, 1.62)	0.172786	2.11 (0.64, 6.98)	0.22456	0.32439	NA	NA	NA
	Ulcerative colitis	Meta-analysis	-	-	1.20 (1.06, 1.36)	0.00347932	1.25 (1.06, 1.47)	0.00641102	2.10 (1.03, 4.32)	0.0425919	-	NA	NA	NA
	Colorectal cancer	UK Biobank	85	0.718113	0.96 (0.80, 1.16)	0.704199	1.09 (0.82, 1.45)	0.549582	0.72 (0.23, 2.20)	0.561535	0.599223	NA	NA	NA
	Colorectal cancer	FinnGen	84	0.362747	0.96 (0.79, 1.17)	0.693916	0.97 (0.72, 1.30)	0.840362	0.66 (0.21, 2.14)	0.495022	0.531739	NA	NA	NA
	Colorectal cancer	Meta-analysis	-	-	0.96 (0.84, 1.10)	0.584874	1.03 (0.84, 1.27)	0.774039	0.69 (0.31, 1.55)	0.370804	-	NA	NA	NA
	Non-alcoholic fatty liver disease	UK Biobank	85	0.124114	1.65 (1.17, 2.35)	0.0048665	1.69 (1.04, 2.73)	0.0334261	1.23 (0.17, 9.13)	0.837097	0.771682	NA	NA	NA
	Non-alcoholic fatty liver disease	FinnGen	84	0.699892	1.31 (0.95, 1.82)	0.0970983	1.27 (0.78, 2.05)	0.334244	1.08 (0.15, 7.95)	0.942367	0.842849	NA	NA	NA
	Non-alcoholic fatty liver disease	Meta-analysis	-	-	1.46 (1.15, 1.85)	0.00175254	1.46 (1.04, 2.05)	0.0287697	1.15 (0.28, 4.74)	0.843775	-	NA	NA	NA
	Alcoholic liver disease	UK Biobank	85	0.418639	1.70 (1.06, 2.71)	0.0269014	1.71 (0.88, 3.34)	0.114387	1.33 (0.09, 19.33)	0.833085	0.858546	NA	NA	NA
	Alcoholic liver disease	FinnGen	84	0.440144	1.35 (1.01, 1.81)	0.0439212	1.30 (0.87, 1.95)	0.20157	0.20 (0.04, 1.09)	0.0660635	0.0278928	NA	NA	NA
	Alcoholic liver disease	Meta-analysis	-	-	1.44 (1.12, 1.85)	0.00395213	1.40 (0.99, 1.98)	0.0561225	0.34 (0.08, 1.45)	0.146289	-	NA	NA	NA
	Cirrhosis	UK Biobank	85	0.415214	2.28 (0.66, 7.87)	0.193847	1.70 (0.29, 9.99)	0.556796	0.65 (0.00, 779.48)	0.905709	0.72599	NA	NA	NA
	Cirrhosis	FinnGen	84	0.488949	1.23 (0.96, 1.58)	0.0958939	1.26 (0.87, 1.81)	0.225643	0.39 (0.09, 1.67)	0.208405	0.119861	NA	NA	NA
	Cirrhosis	Meta-analysis	-	-	1.26 (0.99, 1.60)	0.0593093	1.27 (0.89, 1.82)	0.191616	0.40 (0.10, 1.66)	0.205539	-	NA	NA	NA
	Liver cancer	UK Biobank	85	0.545545	1.36 (0.68, 2.73)	0.385032	1.00 (0.36, 2.73)	0.992319	1.29 (0.02, 70.82)	0.9021	0.97777	NA	NA	NA
	Liver cancer	FinnGen	84	0.544188	0.73 (0.41, 1.31)	0.291897	0.75 (0.32, 1.75)	0.510489	0.10 (0.00, 3.38)	0.205209	0.267292	NA	NA	NA
	Liver cancer	Meta-analysis	-	-	0.94 (0.60, 1.48)	0.802843	0.84 (0.44, 1.61)	0.609493	0.31 (0.02, 4.25)	0.377838	-	NA	NA	NA
	Cholangitis	UK Biobank	85	0.419393	0.87 (0.48, 1.60)	0.665116	0.99 (0.40, 2.44)	0.988328	0.04 (0.00, 1.28)	0.0729898	0.0810001	NA	NA	NA
	Cholangitis	FinnGen	84	0.00523949	1.16 (0.74, 1.84)	0.515698	1.21 (0.70, 2.09)	0.498484	0.01 (0.00, 0.15)	0.000825583	0.00046557	1	1.28 (0.87, 1.86)	0.211495
	Cholangitis	Meta-analysis	-	-	1.05 (0.73, 1.51)	0.797116	1.15 (0.72, 1.83)	0.568795	0.02 (0.00, 0.14)	0.000106788	-	NA	NA	NA
	Cholecystitis	UK Biobank	85	0.73846	1.08 (0.85, 1.38)	0.506983	1.36 (0.94, 1.95)	0.0990148	2.38 (0.57, 9.94)	0.236782	0.275305	NA	NA	NA
	Cholecystitis	FinnGen	84	0.631297	1.12 (0.89, 1.42)	0.342349	1.20 (0.84, 1.70)	0.312542	0.39 (0.09, 1.64)	0.20451	0.149191	NA	NA	NA
	Cholecystitis	Meta-analysis	-	-	1.10 (0.93, 1.30)	0.253491	1.27 (0.99, 1.63)	0.0611313	0.97 (0.35, 2.66)	0.952008	-	NA	NA	NA
	Cholelithiasis	UK Biobank	85	1.15881e-05	1.29 (1.11, 1.51)	0.00113149	1.37 (1.14, 1.65)	0.000752079	0.97 (0.40, 2.35)	0.946756	0.518448	2	1.34 (1.16, 1.54)	9.80199e-05
	Cholelithiasis	FinnGen	84	0.000852942	1.23 (1.11, 1.37)	0.000147952	1.19 (1.04, 1.35)	0.00976908	1.10 (0.58, 2.07)	0.775716	0.720885	1	1.22 (1.10, 1.36)	0.000217633
	Cholelithiasis	Meta-analysis	-	-	1.25 (1.14, 1.37)	6.67346e-07	1.25 (1.12, 1.39)	5.04958e-05	1.05 (0.63, 1.76)	0.846477	-	NA	NA	NA
	Acute pancreatitis	UK Biobank	85	0.0183924	1.11 (0.79, 1.56)	0.5506	1.36 (0.87, 2.14)	0.18016	0.24 (0.03, 1.64)	0.14906	0.116273	NA	NA	NA
	Acute pancreatitis	FinnGen	84	0.595435	1.29 (1.07, 1.57)	0.00923746	1.18 (0.88, 1.58)	0.276396	0.32 (0.10, 1.04)	0.0613304	0.0205705	NA	NA	NA
	Acute pancreatitis	Meta-analysis	-	-	1.25 (1.05, 1.48)	0.010518	1.23 (0.96, 1.58)	0.100169	0.30 (0.11, 0.81)	0.0174046	-	NA	NA	NA
	Chronic pancreatitis	UK Biobank	85	0.228	1.64 (0.89, 3.01)	0.113672	1.28 (0.51, 3.19)	0.595272	6.36 (0.20, 204.17)	0.299152	0.43812	NA	NA	NA
	Chronic pancreatitis	FinnGen	84	0.292816	1.34 (1.02, 1.76)	0.0357416	1.22 (0.83, 1.80)	0.3211	0.52 (0.10, 2.58)	0.423323	0.242378	NA	NA	NA
	Chronic pancreatitis	Meta-analysis	-	-	1.38 (1.08, 1.77)	0.0103923	1.23 (0.86, 1.75)	0.262299	0.81 (0.19, 3.46)	0.77083	-	NA	NA	NA
	Pancreatic cancer	UK Biobank	85	0.470065	1.36 (0.79, 2.33)	0.265284	0.85 (0.37, 1.96)	0.708615	0.32 (0.02, 6.99)	0.474447	0.355616	NA	NA	NA
	Pancreatic cancer	FinnGen	84	0.197897	1.17 (0.76, 1.82)	0.474602	0.97 (0.51, 1.85)	0.933914	0.10 (0.01, 1.32)	0.0839503	0.0609809	NA	NA	NA
	Pancreatic cancer	Meta-analysis	-	-	1.24 (0.88, 1.75)	0.208332	0.93 (0.56, 1.54)	0.768938	0.16 (0.02, 1.17)	0.0712987	-	NA	NA	NA
	Acute appendicitis	UK Biobank	85	0.445558	1.11 (0.85, 1.44)	0.436635	1.21 (0.83, 1.76)	0.316241	0.25 (0.06, 1.07)	0.0645988	0.0442662	NA	NA	NA
	Acute appendicitis	FinnGen	84	0.0377546	1.02 (0.91, 1.13)	0.763527	0.98 (0.85, 1.13)	0.797415	0.62 (0.34, 1.15)	0.133259	0.115506	NA	NA	NA
	Acute appendicitis	Meta-analysis	-	-	1.03 (0.93, 1.13)	0.568299	1.01 (0.88, 1.15)	0.90877	0.54 (0.31, 0.95)	0.0337795	-	NA	NA	NA
	OR, odd ratio; CI, condifence interval; IVW, inverse variance weighted; MR, Mendelian randomization; MR-PRESSO, Mendelian Randomization Pleiotropy RESidual Sum and Outlier; GERA, Genetic Epidemiology Research on Aging; IIBDGC, The International Inflammatory Bowel Disease Genetics Consortium
	*Estimates with P<0.05 in IVW analysis are reported in bold.
	†Outlier-corrected estimate. NA, not available (if no outliers were detected).
