# Supplementary material for: Depression and 24 gastrointestinal diseases: a Mendelian randomization study
Source: Transl Psychiatry. 2023 May 4;13:146. doi: 10.1038/s41398-023-02459-6 (PMC10160129; doi:10.1038/s41398-023-02459-6)
Supplement: Supplementary file 6 — Table S6 [file 41398_2023_2459_MOESM6_ESM.xlsx]

## Sheet: Table S6
	Table S6. Estimates of genetic liability to depression on potential mediators.
	Mediators	IVW			Weighted median			MR-Egger
		OR (95%CI)	P value		OR (95%CI)	P value		OR (95%CI)	P value
	Body mass index	1.08 (1.03, 1.15)	0.00325565		1.08 (1.04, 1.12)	4.74109e-05		1.05 (0.77, 1.43)	0.740622
	Smoking initiation	1.10 (1.07, 1.14)	7.44206e-10		1.11 (1.08, 1.14)	6.91695e-16		1.12 (0.93, 1.34)	0.232884
	Type 2 diabetes mellitus	1.24 (1.11, 1.38)	0.000131031		1.20 (1.08, 1.33)	0.000728561		1.00 (0.53, 1.89)	0.988778
	OR, odd ratio; CI, condifence interval; IVW, inverse variance weighted; MR, Mendelian randomization
