# Supplementary material for: Depression and 24 gastrointestinal diseases: a Mendelian randomization study
Source: Transl Psychiatry. 2023 May 4;13:146. doi: 10.1038/s41398-023-02459-6 (PMC10160129; doi:10.1038/s41398-023-02459-6)
Supplement: Supplementary file 7 — Table S7 [file 41398_2023_2459_MOESM7_ESM.xlsx]

## Sheet: Table S7
	Table S7. Estimates of depression on gastrointestinal diseases mediated by multiple mediators*.
	Gastrointestinal diseases	Adjustment for body mass index			Adjustment for smoking initiation			Adjustment for type 2 diabetes mellitus			Adjustment for body mass index, smoking initiation and type 2 diabetes mellitus
		OR (95%CI)	P value		OR (95%CI)	P value		OR (95%CI)	P value		OR (95%CI)	P value
	Esophageal cancer	1.05 (0.76, 1.46)	0.750845		0.67 (0.45, 1.01)	0.0542306		0.82 (0.56, 1.22)	0.328317		1.09 (0.79, 1.50)	0.615991
	Acute gastritis	1.49 (1.22, 1.81)	7.35e-05		1.15 (0.88, 1.50)	0.301633		1.21 (0.95, 1.54)	0.124223		1.44 (1.19, 1.76)	0.000221097
	Gastric cancer	1.06 (0.81, 1.39)	0.678585		0.97 (0.69, 1.36)	0.857621		1.03 (0.74, 1.44)	0.851411		0.98 (0.74, 1.28)	0.854921
	Crohn disease	1.13 (0.99, 1.28)	0.063		1.05 (0.87, 1.26)	0.635551		1.08 (0.91, 1.27)	0.383342		1.14 (1.00, 1.29)	0.0459691
	Colorectal cancer	0.97 (0.86, 1.08)	0.547955		0.99 (0.85, 1.16)	0.912542		1.01 (0.86, 1.17)	0.938763		0.94 (0.84, 1.06)	0.332311
	Cirrhosis	1.28 (1.10, 1.48)	0.00112737		1.35 (1.11, 1.65)	0.00324775		1.40 (1.11, 1.77)	0.00451983		1.23 (1.05, 1.43)	0.00895537
	Liver cancer	1.23 (0.86, 1.76)	0.260562		0.99 (0.62, 1.56)	0.9513		1.20 (0.76, 1.91)	0.433885		1.23 (0.86, 1.76)	0.255368
	Cholangitis	1.12 (0.86, 1.46)	0.412047		1.06 (0.73, 1.54)	0.754189		1.03 (0.74, 1.44)	0.852037		1.17 (0.90, 1.52)	0.253163
	Cholecystitis	1.14 (0.99, 1.32)	0.0769999		0.99 (0.81, 1.20)	0.893706		1.17 (0.97, 1.42)	0.0915729		1.10 (0.95, 1.27)	0.220245
	Pancreatic cancer	1.10 (0.85, 1.44)	0.474473		0.97 (0.69, 1.38)	0.884429		1.17 (0.84, 1.63)	0.365327		1.13 (0.87, 1.46)	0.378021
	Acute appendicitis	1.05 (0.97, 1.13)	0.261177		0.99 (0.89, 1.10)	0.843949		0.97 (0.88, 1.08)	0.58458		1.02 (0.95, 1.11)	0.556621
	* Estimates with P<0.05 are reported in bold. The P value less than 0.05 means the associations of depression with gastrointestinal diseases were completely mediated by the mediator(s).
